# Supplementary material for: The changing landscape of primary care: an analysis of payer-primary care integration
Source: Health Aff Sch. 2025 Jun 11;3(7):qxaf120. doi: 10.1093/haschl/qxaf120 (PMC12223493; doi:10.1093/haschl/qxaf120)
Supplement: qxaf120_Supplementary_Data [file qxaf120_supplementary_data.zip]

Archive with 2 entries (2 files):
- REVISED APPENDICES Payer-Primary Care (clean).pdf
- Authors combined disclosure forms.docx
